# Supplementary material for: Increases in activity of proteasome and papain-like cysteine protease in Arabidopsis autophagy mutants: back-up compensatory effect or cell-death promoting effect?
Source: J Exp Bot. 2018 Jan 27;69(6):1369–85. doi: 10.1093/jxb/erx482 (PMC6037082; doi:10.1093/jxb/erx482)
Supplement: Supplementary Dataset [file erx482_suppl_supplementary_dataset.xlsx]

## Sheet: supll data final
	Rosettes of atg5, atg5/sid2, Col and sid2 were grown for 60 DAS under low and high nitrate conditions.
	Transcriptomic data were obtained as described by Masclaux-Daubresse et al., 2014. From total data sets, protease AGIs were extracted and are presented in the table.
	Significant changes are presented in green. Log2 FC corresponding values are shown in orange and blue for up-regulated and down-regulated genes respectively.
			Microarray Transcriptomic analysis
			atg5 vs. Col						atg5/sid2 vs.sid2
			HN			LN			HN			LN
AGI number	Gene name	TAIR annotation	FDR% up	FDR% down	log2 FC	FDR% UP	FDR% Down	log2 (FC)	FDR% UP	FDR% DOWN	Log2 FC	FDR% UP	FDR% DOWN	Log2 FC
AT3G13235	DDI1	DDI1__ubiquitin family protein | DNA-DAMAGE INDUCIBLE 1	0.000162936	0.000937569	0.210684	0.000110614	0.000976855	0.374666	0.00087416	0.000174658	-0.188877	0.000338425	0.000620997	0.00964869
AT5G10760	AED1	Eukaryotic aspartyl protease family protein_AED1 EDS1-DEPENDENT 1	5.78507e-07	0.00361937	2.31468	7.68946e-08	0.00399343	3.43947	0.000251079	0.000314749	0.107271	2.81858e-06	0.00332749	1.40295
AT4G17510	UCH3	UCH3__ubiquitin C-terminal hydrolase 3	0.00117614	0.000101421	-0.366055	0.000789224	0.000208763	-0.335968	0.00136467	9.7129e-05	-0.295057	0.00078603	0.000218519	-0.200363
AT3G20630	UBP14	ATUBP14_PER1_TTN6_UBP14__ubiquitin-specific protease 14	0.000103159	0.00135141	0.328935	0.000374611	0.000203313	-0.142621	0.0014282	3.32142e-06	-0.885081	3.63947e-05	0.00206251	0.521732
AT1G51710	UBP6	ATUBP6_UBP6__ubiquitin-specific protease 6	0.000310597	0.000522041	0.0335258	0.000185129	0.00102067	0.192479	0.000480699	0.000409327	-0.025558	8.4431e-05	0.00137051	0.329334
AT1G79340	AMC4	AtMC4_AtMCP2d_MC4_MCP2d__metacaspase 4	0.000364675	0.000525238	0.00878515	0.000478696	0.000350376	-0.121606	0.000309801	0.000604054	0.0658079	0.000197731	0.000666323	0.16023
AT4G16190	RD19C	Papain family cysteine protease	0.000230234	0.000580627	0.151124	0.000152288	0.00109306	0.245413	3.1764e-05	0.00204269	0.558664	0.000131889	0.00122566	0.214578
AT4G01610	CATHB3	Cysteine proteinases superfamily protein	4.15605e-05	0.00172607	0.63306	7.74303e-05	0.00122367	0.520851	7.33244e-05	0.000914759	0.44057	9.13154e-06	0.00286002	0.903014
AT1G47128	RD21A	RD21_RD21A__Granulin repeat cysteine protease family protein	2.44073e-05	0.00233882	0.667218	2.61331e-05	0.00230587	0.838129	5.95911e-05	0.00169505	0.389206	1.58293e-05	0.00257357	0.728502
AT5G43060	RD21B	RD21B__Granulin repeat cysteine protease family protein	6.34367e-06	0.0029507	1.2056	9.80206e-06	0.00275871	1.21999	0.000165775	0.000658868	0.184445	4.85924e-05	0.00166308	0.49362
AT4G39090	RD19A	RD19_RD19A__Papain family cysteine protease	0.000485903	0.000360595	-0.0781887	0.00023022	0.000666834	0.233137	3.30641e-05	0.0014456	0.658821	1.99614e-05	0.00244776	0.667693
AT5G45890	SAG12	ATSAG12, SAG12, SENESCENCE-ASSOCIATED GENE 12	3.89044e-11	0.00431644	6.62497	4.72287e-08	0.00384003	4.15555	3.69402e-16	0.00438404	10.7059	1.14874e-08	0.00418885	3.64937
AT5G60360	AALP	AALP_ALP_SAG2__aleurain-like protease	0.000287268	0.000653973	0.068544	0.000138843	0.000999654	0.276659	3.82017e-05	0.00189113	0.526976	1.60392e-05	0.00250806	0.756
AT5G50260	CEP1	cysteine proteinase, putative	9.08991e-07	0.00346349	2.19409	1.11797e-07	0.00400542	3.17926	7.1282e-08	0.00365151	2.96503	3.43556e-11	0.00434952	5.32479
AT1G02305	CATHB2	cathepsin B-like cysteine protease, putative	0.000248936	0.000705409	0.104705	0.000120267	0.00119237	0.318171	0.000100515	0.00116021	0.311112	7.43316e-05	0.00163359	0.327641
AT4G35350	XCP1	XCP1 (XYLEM CYSTEINE PEPTIDASE 1); cysteine-type endopeptidase/ cysteine-type peptidase	2.8936e-05	0.00160675	0.807735	0.000386127	0.000164128	-0.134333	1.3761e-05	0.00198226	1.10256	6.17322e-07	0.00370735	2.1808
AT5G10540	TOP2	TOP2__Zincin-like metalloproteases family protein | Probable cytosolic oligopeptidase A	0.000775427	0.00024382	-0.202282	0.00149102	8.39352e-05	-0.565884	0.000868208	0.0002034	-0.162215	0.000442628	0.000495058	-0.042914
AT4G38220	AQI	AQI__Peptidase M20/M25/M40 family protein | AQI, AQUAPORIN INTERACTOR	0.000439441	0.000449352	-0.0560759	0.00154231	7.00133e-05	-0.609359	0.000566669	0.000158112	-0.151413	0.00128672	0.000103872	-0.341879
AT2G41790	PXM16	Insulinase (Peptidase family M16) family protein | Insulin-degrading enzyme-like 1, peroxisomal | PXM16	0.000125218	0.00117914	0.289515	0.00017202	0.00105659	0.246407	8.88882e-05	0.00143449	0.308229	8.5348e-05	0.00149752	0.308469
AT4G36760	APP1	APP1_ATAPP1__aminopeptidase P1	5.45583e-05	0.00180569	0.474498	4.86971e-05	0.0018836	0.653238	0.000100757	0.000987045	0.325248	1.96715e-05	0.00245548	0.668397
AT2G24200	LAP1	LAP1__Cytosol aminopeptidase family protein	0.000489369	0.000367862	-0.0680344	0.000606711	0.000181257	-0.309126	0.000770025	0.000217526	-0.135735	0.000708299	0.000284657	-0.152707
AT4G30910	LAP3	Cytosol aminopeptidase family protein	0.00019908	0.000898119	0.138402	0.000332735	0.000647076	0.0407666	0.000164678	0.00089188	0.193784	3.03839e-05	0.00197154	0.67176
AT1G50380	_	Prolyl oligopeptidase family protein	0.000168113	0.000785231	0.23085	0.000222743	0.000804719	0.21333	3.90089e-05	0.0018884	0.514619	0.000681544	0.000281662	-0.148443
AT2G14260.2	PIP	PIP__proline iminopeptidase	0.00070709	0.000158007	-0.215772	0.000742821	0.000256701	-0.230198	6.55885e-05	0.00149489	0.399573	0.000137984	0.00121828	0.204409
AT5G23140	CLPP2	CLPP2_NCLPP7__nuclear-encoded CLP protease P7	0.000103481	0.000884882	0.356928	0.000232851	0.000866643	0.119427	0.000505866	0.000372043	-0.0464557	0.00056766	0.000313662	-0.11874
AT5G26860	LON1	LON1_LON_ARA_ARA__lon protease 1	5.40506e-05	0.00109618	0.673208	0.000303301	0.000391463	-0.0157196	6.2475e-05	0.00107012	0.442073	0.000175081	0.000670671	0.205867
AT5G51070	CLPD	CLPD_ERD1_SAG15__Clp ATPase | Chaperone protein ClpD, chloroplastic |CLPD, EARLY RESPONSIVE TO DEHYDRATION 1, ERD1, SAG15, SENESCENCE ASSOCIATED GENE 15	8.96441e-06	0.00254334	1.23331	1.79045e-06	0.0034499	2.03144	1.48043e-05	0.00256112	0.751784	3.13858e-06	0.00329928	1.35088
AT4G20850	TPP2	TPP2__tripeptidyl peptidase ii	0.000101264	0.00117282	0.370779	3.5755e-05	0.00204973	0.799647	5.73216e-05	0.00176996	0.399475	3.15078e-05	0.00218501	0.539707
AT5G36210	_	alpha/beta-Hydrolases superfamily protein | Putative S9 Tyrosyl aminopeptidase	0.000876506	0.000210473	-0.233461	0.000890803	0.000213974	-0.318228	0.000182249	0.000891215	0.162573	0.000604702	0.000336546	-0.119652
AT3G51260	PAD1	PAD1__20S proteasome alpha subunit PAD1	0.000795867	0.000229505	-0.207058	0.000881403	0.000108479	-0.466626	0.000729187	0.000246937	-0.117292	0.00039202	0.00053321	-0.0199956
AT5G42790	PAF1	ARS5_ATPSM30_PAF1__proteasome alpha subunit F1 | Proteasome subunit alpha type-1-A	0.000537676	0.000352162	-0.0927488	0.000284696	0.000685931	0.0422661	0.000560771	0.000266668	-0.0665052	0.000655165	0.000301932	-0.131597
AT2G27020	PAG1	PAG1__20S proteasome alpha subunit G1 | 20S proteasome alpha 7 subunit PAG1 | Proteasome subunit alpha type-3	0.000544806	0.000355721	-0.0946208	0.000810691	0.000117444	-0.440761	0.0016658	5.7801e-05	-0.388232	0.000593499	0.000324	-0.109074
AT2G05840	PAA2	PAA2__20S proteasome subunit PAA2 | Proteasome subunit alpha type-6-B	0.000376816	0.000556152	-0.0131833	0.000539154	0.000376374	-0.168699	0.000646874	0.000207899	-0.115016	0.000717812	0.000242727	-0.164891
AT5G35590	PAA1	PAA1__proteasome alpha subunit A1 | Proteasome subunit alpha type-6-A	0.000376816	0.000556152	-0.0131833	0.000539154	0.000376374	-0.168699	0.000646874	0.000207899	-0.115016	0.000717812	0.000242727	-0.164891
AT4G31300	PBA1	PBA1__N-terminal nucleophile aminohydrolases (Ntn hydrolases) superfamily protein | Proteasome subunit beta type-6 | Proteasome subunit beta type-1	0.000509437	0.000418578	-0.0801145	0.000560555	0.000217435	-0.258432	0.000597226	0.000315405	-0.0713014	0.000324895	0.000641094	0.0218303
AT3G22110	PAC1	PAC1__20S proteasome alpha subunit C1 | alpha-3 subunit of 20s proteasome | Proteasome subunit alpha type-4-A	0.000336394	0.00058349	0.00892408	0.000427664	0.000509504	-0.0682377	0.000682339	0.000256966	-0.115567	0.000696177	0.000290699	-0.152987
AT1G21720	PBC1	PBC1__proteasome beta subunit C1 | Proteasome subunit beta type-3-A	0.000183036	0.000987725	0.180611	0.000444635	0.000351484	-0.140839	0.000335647	0.000528294	0.0377986	0.000470669	0.000369267	-0.074768
AT1G56450	PBG1	PBG1__20S proteasome beta subunit G1 | Proteasome subunit beta type-4	0.00143881	8.2037e-05	-0.42676	0.000265429	0.000722531	0.117552	0.000750523	0.000242131	-0.123963	0.000478476	0.000430153	-0.0600089
AT4G14800	PBD2	PBD2__20S proteasome beta subunit D2 | Proteasome subunit beta type-2-B	0.000231902	0.000702615	0.101393	0.000352303	0.000374888	-0.0698083	0.000719488	0.000197418	-0.146413	0.00023984	0.000837107	0.0839474
AT3G60820	PBF1	PBF1__N-terminal nucleophile aminohydrolases (Ntn hydrolases) superfamily protein | Proteasome subunit beta type-1	0.000333778	0.000625287	0.028408	0.000633305	0.000199071	-0.306531	0.00035873	0.000512335	0.0368521	0.000413849	0.000389923	-0.0257793
AT1G16470	PAB1	PAB1__proteasome subunit PAB1	0.00131665	0.00010949	-0.37679	0.000788834	0.000256538	-0.272066	0.000326518	0.000387843	0.0512756	0.000182465	0.000885271	0.16648
AT1G79210	PAB2	N-terminal nucleophile aminohydrolases (Ntn hydrolases) superfamily protein_PAB2 Proteasome subunit alpha type-2-B	0.00029183	0.000650709	0.0430646	0.000603152	0.000341972	-0.186872	0.00101059	0.000156917	-0.213094	0.00032854	0.000531832	0.0247847
AT3G14290	PAE2	PAE2__20S proteasome alpha subunit E2	0.00107747	0.000154855	-0.301607	0.00115013	0.000124372	-0.414871	0.00171056	5.26566e-05	-0.40696	0.00154418	7.33466e-05	-0.400381
AT1G53850	PAE1	ATPAE1_PAE1__20S proteasome alpha subunit E1	0.00143827	7.10579e-05	-0.448325	0.000568213	0.000255876	-0.242325	0.000710887	0.000267373	-0.113745	0.000835613	0.000229168	-0.194625
AT5G66140	PAD2	PAD2__proteasome alpha subunit D2	0.000291509	0.00063399	0.0452001	0.000818384	0.000194972	-0.353587	0.000316386	0.000565853	0.0610549	0.000727149	0.00025631	-0.16648
AT3G05530	RPT5A	ATS6A.2_RPT5A__regulatory particle triple-A ATPase 5A | 26S protease regulatory subunit 6A homolog A	0.000140279	0.00112548	0.252126	0.000168208	0.00108232	0.219661	0.000823248	0.000190129	-0.156752	0.00025813	0.000787157	0.067142
AT5G05780	RPN8A	AE3_ATHMOV34_RPN8A__RP non-ATPase subunit 8A | AE3, ASYMMETRIC LEAVES ENHANCER 3, ATHMOV34, RP NON-ATPASE SUBUNIT 8A, RPN8A | 26S proteasome non-ATPase regulatory subunit 7 homolog A	0.000772946	0.000209156	-0.223449	0.000775491	0.000233612	-0.307401	0.000463168	0.000298594	-0.0547497	0.000646972	0.000266673	-0.141734
AT5G58290	RPT3	RPT3__regulatory particle triple-A ATPase 3 | 26S proteasome AAA-ATPase subunit RPT3 | 26S protease regulatory subunit 6B homolog	7.49802e-05	0.00155327	0.395428	8.35217e-05	0.00146874	0.437302	9.12142e-05	0.00141187	0.310438	0.000117893	0.00126102	0.239278
AT1G53750	RPT1A	RPT1A__regulatory particle triple-A 1A | 26S protease regulatory subunit 7 homolog A	0.000472301	0.000406424	-0.0590623	0.000313481	0.00055932	-0.00294467	0.000380349	0.000507789	0.0233919	0.00016633	0.00102026	0.178524
AT5G23540	RPN11	Mov34/MPN/PAD-1 family protein | 26S proteasome non-ATPase regulatory subunit 14 homolog | RPN11	6.70906e-05	0.00169607	0.400043	0.000138127	0.00106668	0.273657	0.000382767	0.000414745	0.0225083	0.00024292	0.000775801	0.0840074
AT4G38630	RPN10	ATMCB1, MBP1, MCB1, MULTIUBIQUITIN-CHAIN-BINDING PROTEIN 1, REGULATORY PARTICLE NON-ATPASE 10, RPN10|ATMCB1_MBP1_MCB1_RPN10__regulatory particle non-ATPase 10	0.00038341	0.000457562	5.55639e-05	0.000407683	0.000495952	-0.0752005	0.000196089	0.000888622	0.153765	0.000730899	0.00014508	-0.229614
AT3G18490	ASPG1	ASPG1__Eukaryotic aspartyl protease family protein	0.000372634	0.000576742	-0.00399639	0.000783246	0.000118629	-0.381956	0.000221411	0.000602029	0.117342	0.00038471	0.00041627	-0.025312
AT3G61820	_	Eukaryotic aspartyl protease family protein	0.000377199	0.00034731	-0.042652	0.00121266	3.02619e-05	-0.724308	0.000600588	0.000184027	-0.13463	0.00168004	6.28992e-05	-0.434623
AT1G09750	AED3	Eukaryotic aspartyl protease family protein	0.000367886	0.000403599	-0.0269645	0.000987396	9.49363e-05	-0.472439	0.000810802	0.000170819	-0.188934	0.000171412	0.000840292	0.173476
AT3G52500	_	Eukaryotic aspartyl protease family protein	0.000722968	0.000216065	-0.209248	0.00118455	9.74942e-05	-0.537287	0.000277809	0.000573903	0.0702875	0.00150735	8.21502e-05	-0.386454
AT1G01300	APF2	Eukaryotic aspartyl protease family protein	0.000791061	8.16475e-05	-0.340249	0.00185684	1.69429e-05	-0.94044	0.0012813	8.92761e-05	-0.321018	0.0010558	0.000157743	-0.26156
AT3G54400	_	Eukaryotic aspartyl protease family protein	0.000248625	0.000212508	0.120541	0.00203381	2.58801e-05	-0.807812	0.00158995	5.17453e-05	-0.428061	0.00131373	5.74725e-05	-0.421317
AT1G67700	HHL1	HHL1_HYPERSENSITIVE TO HIGH LIGHT 1	0.000319243	0.000469395	0.0108197	0.000951227	0.00019598	-0.34339	0.000759908	0.000189877	-0.169906	0.000693864	0.000245059	-0.170491
AT5G42390	SPP	SPP__Insulinase (Peptidase family M16) family protein	0.000152477	0.00103379	0.241312	5.06041e-05	0.00178139	0.680538	0.000172147	0.000967049	0.175953	0.000103487	0.00141343	0.267818
AT1G13270	MAP1C	MAP1B_MAP1C__methionine aminopeptidase 1B	0.000170417	0.0010133	0.176467	0.000908095	0.000203266	-0.336091	0.00120602	0.00011705	-0.258504	0.000244272	0.000797151	0.0855696
AT5G05740	EGY2	ATEGY2_EGY2__ethylene-dependent gravitropism-deficient and yellow-green-like 2	0.000460846	0.000274501	-0.0829533	0.00141055	4.0757e-05	-0.589616	0.000465026	0.000421854	-0.023673	0.000439045	0.000447892	-0.0371665
AT2G30950	FTSH2	FTSH2_VAR2__FtsH extracellular protease family	0.000129153	0.00122893	0.264184	0.000229383	0.000774948	0.189083	0.000111688	0.00117484	0.260577	0.000115808	0.0012848	0.24311
AT1G50250	FTSH1	FTSH1__FTSH protease 1	0.000290902	0.000611609	0.0422793	0.000312517	0.000440715	0.11785	0.000288517	0.000328418	0.0809395	0.000364729	0.000569621	-0.00931784
AT5G42270	FTSH5	FTSH5_VAR1__FtsH extracellular protease family	0.000482928	0.000423932	-0.0622932	0.000146306	0.000863056	0.355886	0.000438192	0.000333643	-0.0332199	0.000487519	0.000389454	-0.0678658
AT1G06430	FTSH8	FTSH8__FTSH protease 8	0.000442988	0.000474923	-0.0505659	2.10469e-05	0.00231019	1.0638	0.00024765	0.000651607	0.0959406	0.000138146	0.00119903	0.200496
AT3G05350	_	Metallopeptidase M24 family protein	0.000268096	0.000623891	0.0923313	0.000445335	0.000463132	-0.086648	0.000348232	0.000352921	0.00961906	0.000780444	0.00022491	-0.196484
AT3G19170	PREP1	ATPREP1_ATZNMP_PREP1__presequence protease 1	0.000458697	0.000387644	-0.0493633	5.70688e-05	0.00153498	0.697187	0.000438198	0.000267042	-0.0506084	0.00032351	0.00053591	0.0270165
AT3G02110	SCPL25	scpl25__serine carboxypeptidase-like 25	0.00258204	1.15091e-05	-0.836819	0.00232739	2.01877e-05	-0.905759	0.0023235	2.04474e-05	-0.62994	0.00218222	2.93823e-05	-0.590969
AT2G39850	SBT4.1	Subtilisin-like serine endopeptidase family protein	0.000936768	0.000164341	-0.277969	0.0013495	4.0884e-05	-0.711596	0.000629836	0.00024202	-0.101701	0.000363655	0.000494273	-0.0152866
AT2G33530	SCPL46	scpl46__serine carboxypeptidase-like 46	0.000126286	0.00109152	0.254265	0.000152911	0.00106338	0.292654	0.000731246	0.000177264	-0.169762	0.00108925	0.000120818	-0.291351
AT5G42240	SCPL42	scpl42__serine carboxypeptidase-like 42	0.00111392	0.000127159	-0.334659	0.0006893	0.000305119	-0.211502	0.000310356	0.000526899	0.0484213	0.000782556	0.000251664	-0.178872
AT4G21650	SBT3.13	Subtilase family protein	0.00268913	1.06792e-05	-0.87246	0.00167347	4.05274e-06	-1.12727	0.00107539	7.26636e-05	-0.350121	0.000226681	0.000240268	0.130388
AT5G08260	SCPL35	scpl35__serine carboxypeptidase-like 35	0.00084105	0.000126975	-0.29687	0.00232099	1.11923e-05	-1.08997	0.00132402	0.000105247	-0.2819	6.06613e-05	0.00177122	0.373697
AT5G23210	SCPL34	SCPL34__serine carboxypeptidase-like 34	0.00205738	3.16575e-05	-0.622695	0.00170383	4.89492e-05	-0.723878	0.00124972	0.000113522	-0.270171	0.00123399	9.47879e-05	-0.356506
AT4G34980	SLP2	SLP2__subtilisin-like serine protease 2	0.00176389	4.60027e-05	-0.537895	0.00222672	1.34768e-05	-1.04392	0.000100024	0.00136101	0.287626	0.000619406	0.000327798	-0.126582
AT3G14067	SASP	Subtilase family protein	0.00148083	5.16657e-05	-0.492712	0.000296408	0.000429053	0.00398978	0.00060715	0.000126612	-0.174031	0.000442253	0.000304501	-0.0621553
AT2G05920	SBT1.8	Subtilase family protein	0.000819908	0.000203615	-0.223576	0.000941871	0.00019519	-0.333446	0.000792986	0.000176444	-0.180418	0.00166097	5.8813e-05	-0.451074
AT1G09130	CLPR3	ATP-dependent caseinolytic (Clp) protease/crotonase family protein	0.000129247	0.00123194	0.264375	0.000139635	0.00110803	0.352445	0.00016542	0.0010045	0.186938	5.54103e-05	0.0018287	0.398768
AT3G24590	PLSP1	PLSP1__plastidic type i signal peptidase 1	0.0011301	0.000123036	-0.342529	0.000951911	0.000177835	-0.333033	0.000451643	0.000367208	-0.0324925	0.00043593	0.000478261	-0.0479114
AT1G52510	_	alpha/beta-Hydrolases superfamily protein	0.000772441	0.000161998	-0.245718	0.00114534	0.000128291	-0.417321	0.00039949	0.000431978	-0.00247937	0.00142066	8.55747e-05	-0.370159
AT4G18370	DEGP5	DEG5_DEGP5_HHOA__DEGP protease 5	0.000364928	0.00037959	-0.031329	0.000665338	0.000283452	-0.203268	0.000268236	0.000476812	0.0691752	0.00160399	7.15264e-05	-0.413338
AT2G47940	DEGP2	DEG2_DEGP2_EMB3117__DEGP protease 2	0.000536789	0.000354608	-0.104936	0.00127106	0.000112962	-0.473936	0.000640074	0.000257935	-0.110123	0.000256104	0.000780549	0.0726012
AT5G39830	DEGP8	DEG8_DEGP8__Trypsin family protein with PDZ domain	0.00093523	0.000173309	-0.261748	0.00169468	4.66732e-05	-0.690329	0.000174402	0.000542218	0.176279	0.000186423	0.000934828	0.140807
AT3G27925	DEGP1	DEG1_DEGP1__DegP protease 1	0.000390733	0.000537604	-0.0154974	0.00019173	0.00100824	0.21535	0.000396117	0.000491474	0.00876977	0.000571344	0.000329	-0.106225
AT5G65760	_	Serine carboxypeptidase S28 family protein	0.00135711	7.33536e-05	-0.427757	0.00119589	7.91838e-05	-0.585151	0.000600331	0.00029347	-0.073492	0.000647999	0.000322328	-0.131203
AT2G35780	SCPL26	scpl26__serine carboxypeptidase-like 26	0.00108789	0.000146959	-0.312473	0.00160289	6.64624e-05	-0.644681	0.000343363	0.000563944	0.0418003	0.00154979	7.5889e-05	-0.402718
AT4G36195	_	Serine carboxypeptidase S28 family protein	0.00185501	3.33842e-05	-0.608281	0.000673865	0.000287452	-0.251979	0.00106785	0.00013329	-0.227317	0.000602756	0.000169607	-0.166118
AT4G16500	CYS4	AtCYS4_CYS4__Cystatin/monellin superfamily protein	0.000127962	0.00126143	0.261211	8.44632e-05	0.0014994	0.472744	0.00123639	0.00011803	-0.266807	0.000660724	0.000251998	-0.165589
AT1G47710	Serpin 1	AtSERPIN1_SERPIN1__Serine protease inhibitor (SERPIN) family protein	0.00174927	5.63772e-05	-0.506841	0.00141032	4.69535e-05	-0.694726	0.000363072	0.000501529	0.0220202	0.000965127	0.000185512	-0.236006
AT1G21750	PDIL1-1/PDI5	ATPDIL1-1 (PDI-LIKE 1-1); protein disulfide isomerase	0.000139139	0.00117699	0.247864	0.000163641	0.000391863	0.255962	0.000275307	0.000442229	0.0914882	0.00021093	0.00091926	0.111725
